# Supplementary material for: Cationic Polystyrene-Based Hydrogels as Efficient Adsorbents to Remove Methyl Orange and Fluorescein Dye Pollutants from Industrial Wastewater
Source: Int J Mol Sci. 2023 Feb 2;24(3):2948. doi: 10.3390/ijms24032948 (PMC9918298; doi:10.3390/ijms24032948)
Supplement: Supplementary file 1 [file ijms-24-02948-s001.zip]

Archive with 1 entries (1 files):
- ijms-2164105-Supplementary.pdf
